# Supplementary material for: Insect Meal Mixture as Sustainable Fishmeal Substitute in Rainbow Trout (Oncorhynchus mykiss) Diets
Source: Animals (Basel). 2025 Sep 11;15(18):2661. doi: 10.3390/ani15182661 (PMC12466574; doi:10.3390/ani15182661)
Supplement: Supplementary file 1 [file animals-15-02661-s001.zip]

Archive with 1 entries (1 files):
- animals-3845315-supplementary.pdf
